# Supplementary material for: Green Synthesis of Gold Nanoparticles with Good Photothermal Properties and Antibacterial Activity from Black Corncob Extract
Source: Nanomaterials (Basel). 2026 May 22;16(11):646. doi: 10.3390/nano16110646 (PMC13258648; doi:10.3390/nano16110646)
Supplement: Supplementary file 1 [file nanomaterials-16-00646-s001.zip]

Archive with 1 entries (1 files):
- nanomaterials-4276851-supplementary.pdf
